# Supplementary material for: Bridging Imaging and Pathohistology in Pancreatic Hamartoma: A Systematic Review of the Literature with an Integrated Case Report
Source: J Clin Med. 2025 Dec 24;15(1):136. doi: 10.3390/jcm15010136 (PMC12786915; doi:10.3390/jcm15010136)
Supplement: Supplementary file 1 [file jcm-15-00136-s001.zip]

Archive with 2 entries (2 files):
- jcm-4007839-supplementary.pdf
- PRISMA_2020_checklist.pdf
